# Supplementary material for: Assessing longitudinal housing status using Electronic Health Record data: a comparison of natural language processing, structured data, and patient-reported history
Source: Front Artif Intell. 2023 May 24;6:1187501. doi: 10.3389/frai.2023.1187501 (PMC10244644; doi:10.3389/frai.2023.1187501)
Supplement: Supplementary file 1 [file Table_1.XLSX]

## Sheet: Homelessness EHR Indicators
EHR Indicator of Homelessness	Value	Description
ICD-10	Z59.0	Homelessness
ICD-10	Z59.1	Inadequate housing
ICD-10	Z59.8	Other problems related to housing and economic circumstances
ICD-10	Z59.9	Problem related to housing and economic circumstances, unspecified
Outpatient Admin	501	Homeless Mentally Ill Outreach
Outpatient Admin	504	Grant and Diem – Group
Outpatient Admin	508	Health Care for Homeless Veterans (HCHV)/Homeless Chronically Mentally Ill (HCMI) – Group
Outpatient Admin	511	Grant and Per Diem (GPD) Individual
Outpatient Admin	528	Telephone/Homeless Mentally Ill (HMI)
Outpatient Admin	529	HCHV/HCMI
Outpatient Admin	590	Community Outreach Homeless Veterans
Outpatient Admin	591	Healthcare for Reentry Vets
Outpatient Admin	592	Veterans Justice Outreach
HOMES	HCHV Community Resource and Referral Center
HOMES	HCHV Homeless Case Management
HOMES	RT Grant and Per Diem (GPD)
HOMES	RT HCHV Contract Emergency Residential Services (CERS)
HOMES	RT HCHV Low Demand Safe Haven (LDSH)
Inpatient administrative	28	Mental Health Residential and Rehab Treatment Program for Compensated Work Therapy/Treatment Resident (MH RRTP CWT/TR)
Inpatient administrative	29	Substance Abuse Compensated Work Therapy/Transitional Residence
Inpatient administrative	37	Domiciliary Care for Homeless Veterans
Inpatient administrative	39	General Compensated Work Therapy/Transitional Residence
Inpatient administrative	85	Domiciliary
Inpatient administrative	86	Domiciliary Substance Abuse
Homelessness screener	POSITIVE - HAS NO STABLE HOUSING
Homelessness screener	POSITIVE - HAS WORRIES ABOUT HOUSING

## Sheet: Psychiatric and SUD ICD-10
ValueSetID	Disorder Name	ICD-10 Code	ICD-10 Description
SUD Dx Alcohol ICD10	Alcohol use disorder	F10.10	Alcohol abuse, uncomplicated
SUD Dx Alcohol ICD10	Alcohol use disorder	F10.11	Alcohol abuse, in remission
SUD Dx Alcohol ICD10	Alcohol use disorder	F10.120	Alcohol abuse with intoxication, uncomplicated
SUD Dx Alcohol ICD10	Alcohol use disorder	F10.121	Alcohol abuse with intoxication delirium
SUD Dx Alcohol ICD10	Alcohol use disorder	F10.129	Alcohol abuse with intoxication, unspecified
SUD Dx Alcohol ICD10	Alcohol use disorder	F10.14	Alcohol abuse with alcohol-induced mood disorder
SUD Dx Alcohol ICD10	Alcohol use disorder	F10.150	Alcohol abuse with alcohol-induced psychotic disorder with delusions
SUD Dx Alcohol ICD10	Alcohol use disorder	F10.151	Alcohol abuse with alcohol-induced psychotic disorder with hallucinations
SUD Dx Alcohol ICD10	Alcohol use disorder	F10.159	Alcohol abuse with alcohol-induced psychotic disorder, unspecified
SUD Dx Alcohol ICD10	Alcohol use disorder	F10.180	Alcohol abuse with alcohol-induced anxiety disorder
SUD Dx Alcohol ICD10	Alcohol use disorder	F10.181	Alcohol abuse with alcohol-induced sexual dysfunction
SUD Dx Alcohol ICD10	Alcohol use disorder	F10.182	Alcohol abuse with alcohol-induced sleep disorder
SUD Dx Alcohol ICD10	Alcohol use disorder	F10.188	Alcohol abuse with other alcohol-induced disorder
SUD Dx Alcohol ICD10	Alcohol use disorder	F10.19	Alcohol abuse with unspecified alcohol-induced disorder
SUD Dx Alcohol ICD10	Alcohol use disorder	F10.20	Alcohol dependence, uncomplicated
SUD Dx Alcohol ICD10	Alcohol use disorder	F10.21	Alcohol dependence, in remission
SUD Dx Alcohol ICD10	Alcohol use disorder	F10.220	Alcohol dependence with intoxication, uncomplicated
SUD Dx Alcohol ICD10	Alcohol use disorder	F10.221	Alcohol dependence with intoxication delirium
SUD Dx Alcohol ICD10	Alcohol use disorder	F10.229	Alcohol dependence with intoxication, unspecified
SUD Dx Alcohol ICD10	Alcohol use disorder	F10.230	Alcohol dependence with withdrawal, uncomplicated
SUD Dx Alcohol ICD10	Alcohol use disorder	F10.231	Alcohol dependence with withdrawal delirium
SUD Dx Alcohol ICD10	Alcohol use disorder	F10.232	Alcohol dependence with withdrawal with perceptual disturbance
SUD Dx Alcohol ICD10	Alcohol use disorder	F10.239	Alcohol dependence with withdrawal, unspecified
SUD Dx Alcohol ICD10	Alcohol use disorder	F10.24	Alcohol dependence with alcohol-induced mood disorder
SUD Dx Alcohol ICD10	Alcohol use disorder	F10.250	Alcohol dependence with alcohol-induced psychotic disorder with delusions
SUD Dx Alcohol ICD10	Alcohol use disorder	F10.251	Alcohol dependence with alcohol-induced psychotic disorder with hallucinations
SUD Dx Alcohol ICD10	Alcohol use disorder	F10.259	Alcohol dependence with alcohol-induced psychotic disorder, unspecified
SUD Dx Alcohol ICD10	Alcohol use disorder	F10.26	Alcohol dependence with alcohol-induced persisting amnestic disorder
SUD Dx Alcohol ICD10	Alcohol use disorder	F10.27	Alcohol dependence with alcohol-induced persisting dementia
SUD Dx Alcohol ICD10	Alcohol use disorder	F10.280	Alcohol dependence with alcohol-induced anxiety disorder
SUD Dx Alcohol ICD10	Alcohol use disorder	F10.281	Alcohol dependence with alcohol-induced sexual dysfunction
SUD Dx Alcohol ICD10	Alcohol use disorder	F10.282	Alcohol dependence with alcohol-induced sleep disorder
SUD Dx Alcohol ICD10	Alcohol use disorder	F10.288	Alcohol dependence with other alcohol-induced disorder
SUD Dx Alcohol ICD10	Alcohol use disorder	F10.29	Alcohol dependence with unspecified alcohol-induced disorder
SUD Dx Alcohol ICD10	Alcohol use disorder	F10.920	Alcohol use, unspecified with intoxication, uncomplicated
SUD Dx Alcohol ICD10	Alcohol use disorder	F10.921	Alcohol use, unspecified with intoxication delirium
SUD Dx Alcohol ICD10	Alcohol use disorder	F10.929	Alcohol use, unspecified with intoxication, unspecified
SUD Dx Alcohol ICD10	Alcohol use disorder	F10.94	Alcohol use, unspecified with alcohol-induced mood disorder
SUD Dx Alcohol ICD10	Alcohol use disorder	F10.950	Alcohol use, unspecified with alcohol-induced psychotic disorder with delusions
SUD Dx Alcohol ICD10	Alcohol use disorder	F10.951	Alcohol use, unspecified with alcohol-induced psychotic disorder with hallucinations
SUD Dx Alcohol ICD10	Alcohol use disorder	F10.959	Alcohol use, unspecified with alcohol-induced psychotic disorder, unspecified
SUD Dx Alcohol ICD10	Alcohol use disorder	F10.96	Alcohol use, unspecified with alcohol-induced persisting amnestic disorder
SUD Dx Alcohol ICD10	Alcohol use disorder	F10.97	Alcohol use, unspecified with alcohol-induced persisting dementia
SUD Dx Alcohol ICD10	Alcohol use disorder	F10.980	Alcohol use, unspecified with alcohol-induced anxiety disorder
SUD Dx Alcohol ICD10	Alcohol use disorder	F10.981	Alcohol use, unspecified with alcohol-induced sexual dysfunction
SUD Dx Alcohol ICD10	Alcohol use disorder	F10.982	Alcohol use, unspecified with alcohol-induced sleep disorder
SUD Dx Alcohol ICD10	Alcohol use disorder	F10.988	Alcohol use, unspecified with other alcohol-induced disorder
SUD Dx Alcohol ICD10	Alcohol use disorder	F10.99	Alcohol use, unspecified with unspecified alcohol-induced disorder
Anxiety ICD10	Anxiety disorder	F06.4	Anxiety disorder due to known physiological condition
Anxiety ICD10	Anxiety disorder	F40.00	Agoraphobia, unspecified
Anxiety ICD10	Anxiety disorder	F40.01	Agoraphobia with panic disorder
Anxiety ICD10	Anxiety disorder	F40.02	Agoraphobia without panic disorder
Anxiety ICD10	Anxiety disorder	F40.10	Social phobia, unspecified
Anxiety ICD10	Anxiety disorder	F40.11	Social phobia, generalized
Anxiety ICD10	Anxiety disorder	F40.210	Arachnophobia
Anxiety ICD10	Anxiety disorder	F40.218	Other animal type phobia
Anxiety ICD10	Anxiety disorder	F40.220	Fear of thunderstorms
Anxiety ICD10	Anxiety disorder	F40.228	Other natural environment type phobia
Anxiety ICD10	Anxiety disorder	F40.230	Fear of blood
Anxiety ICD10	Anxiety disorder	F40.231	Fear of injections and transfusions
Anxiety ICD10	Anxiety disorder	F40.232	Fear of other medical care
Anxiety ICD10	Anxiety disorder	F40.233	Fear of injury
Anxiety ICD10	Anxiety disorder	F40.240	Claustrophobia
Anxiety ICD10	Anxiety disorder	F40.241	Acrophobia
Anxiety ICD10	Anxiety disorder	F40.242	Fear of bridges
Anxiety ICD10	Anxiety disorder	F40.243	Fear of flying
Anxiety ICD10	Anxiety disorder	F40.248	Other situational type phobia
Anxiety ICD10	Anxiety disorder	F40.290	Androphobia
Anxiety ICD10	Anxiety disorder	F40.291	Gynephobia
Anxiety ICD10	Anxiety disorder	F40.298	Other specified phobia
Anxiety ICD10	Anxiety disorder	F40.8	Other phobic anxiety disorders
Anxiety ICD10	Anxiety disorder	F40.9	Phobic anxiety disorder, unspecified
Anxiety ICD10	Anxiety disorder	F41.0	Panic disorder [episodic paroxysmal anxiety]
Anxiety ICD10	Anxiety disorder	F41.0	PANIC DISORDER [EPISODIC PAROXYSMAL ANXIETY] WITHOUT AGORAPHOBIA
Anxiety ICD10	Anxiety disorder	F41.1	Generalized anxiety disorder
Anxiety ICD10	Anxiety disorder	F41.3	Other mixed anxiety disorders
Anxiety ICD10	Anxiety disorder	F41.8	Other specified anxiety disorders
Anxiety ICD10	Anxiety disorder	F41.9	Anxiety disorder, unspecified
Anxiety ICD10	Anxiety disorder	F42	Obsessive-Compulsive Disorder
Anxiety ICD10	Anxiety disorder	F42.2	Mixed obsessional thoughts and acts
Anxiety ICD10	Anxiety disorder	F42.3	Hoarding disorder
Anxiety ICD10	Anxiety disorder	F42.4	Excoriation (skin-picking) disorder
Anxiety ICD10	Anxiety disorder	F42.8	Other obsessive-compulsive disorder
Anxiety ICD10	Anxiety disorder	F42.9	Obsessive-compulsive disorder, unspecified
Anxiety ICD10	Anxiety disorder	F45.20	Hypochondriacal disorder, unspecified
Anxiety ICD10	Anxiety disorder	F45.21	Hypochondriasis
Anxiety ICD10	Anxiety disorder	F45.29	Other hypochondriacal disorders
Bipolar ICD10	Bipolar disorder	F06.0	Psychotic disorder with hallucinations due to known physiological condition
Bipolar ICD10	Bipolar disorder	F06.2	Psychotic disorder with delusions due to known physiological condition
Bipolar ICD10	Bipolar disorder	F22	Delusional disorders
Bipolar ICD10	Bipolar disorder	F23	Brief psychotic disorder
Bipolar ICD10	Bipolar disorder	F24	Shared psychotic disorder
Bipolar ICD10	Bipolar disorder	F28	Other psychotic disorder not due to a substance or known physiological condition
Bipolar ICD10	Bipolar disorder	F29	Unspecified psychosis not due to a substance or known physiological condition
Bipolar ICD10	Bipolar disorder	F53	Puerperal psychosis
Bipolar ICD10	Bipolar disorder	F53.1	Puerperal psychosis
SUD Dx Opioid ICD10	Drug use disorder	F11.10	Opioid abuse, uncomplicated
SUD Dx Opioid ICD10	Drug use disorder	F11.11	Opioid abuse, in remission
SUD Dx Opioid ICD10	Drug use disorder	F11.120	Opioid abuse with intoxication, uncomplicated
SUD Dx Opioid ICD10	Drug use disorder	F11.121	Opioid abuse with intoxication delirium
SUD Dx Opioid ICD10	Drug use disorder	F11.122	Opioid abuse with intoxication with perceptual disturbance
SUD Dx Opioid ICD10	Drug use disorder	F11.129	Opioid abuse with intoxication, unspecified
SUD Dx Opioid ICD10	Drug use disorder	F11.14	Opioid abuse with opioid-induced mood disorder
SUD Dx Opioid ICD10	Drug use disorder	F11.150	Opioid abuse with opioid-induced psychotic disorder with delusions
SUD Dx Opioid ICD10	Drug use disorder	F11.151	Opioid abuse with opioid-induced psychotic disorder with hallucinations
SUD Dx Opioid ICD10	Drug use disorder	F11.159	Opioid abuse with opioid-induced psychotic disorder, unspecified
SUD Dx Opioid ICD10	Drug use disorder	F11.181	Opioid abuse with opioid-induced sexual dysfunction
SUD Dx Opioid ICD10	Drug use disorder	F11.182	Opioid abuse with opioid-induced sleep disorder
SUD Dx Opioid ICD10	Drug use disorder	F11.188	Opioid abuse with other opioid-induced disorder
SUD Dx Opioid ICD10	Drug use disorder	F11.19	Opioid abuse with unspecified opioid-induced disorder
SUD Dx Opioid ICD10	Drug use disorder	F11.20	Opioid dependence, uncomplicated
SUD Dx Opioid ICD10	Drug use disorder	F11.21	Opioid dependence, in remission
SUD Dx Opioid ICD10	Drug use disorder	F11.220	Opioid dependence with intoxication, uncomplicated
SUD Dx Opioid ICD10	Drug use disorder	F11.221	Opioid dependence with intoxication delirium
SUD Dx Opioid ICD10	Drug use disorder	F11.222	Opioid dependence with intoxication with perceptual disturbance
SUD Dx Opioid ICD10	Drug use disorder	F11.229	Opioid dependence with intoxication, unspecified
SUD Dx Opioid ICD10	Drug use disorder	F11.23	Opioid dependence with withdrawal
SUD Dx Opioid ICD10	Drug use disorder	F11.24	Opioid dependence with opioid-induced mood disorder
SUD Dx Opioid ICD10	Drug use disorder	F11.250	Opioid dependence with opioid-induced psychotic disorder with delusions
SUD Dx Opioid ICD10	Drug use disorder	F11.251	Opioid dependence with opioid-induced psychotic disorder with hallucinations
SUD Dx Opioid ICD10	Drug use disorder	F11.259	Opioid dependence with opioid-induced psychotic disorder, unspecified
SUD Dx Opioid ICD10	Drug use disorder	F11.281	Opioid dependence with opioid-induced sexual dysfunction
SUD Dx Opioid ICD10	Drug use disorder	F11.282	Opioid dependence with opioid-induced sleep disorder
SUD Dx Opioid ICD10	Drug use disorder	F11.288	Opioid dependence with other opioid-induced disorder
SUD Dx Opioid ICD10	Drug use disorder	F11.29	Opioid dependence with unspecified opioid-induced disorder
SUD Dx Opioid ICD10	Drug use disorder	F11.90	Opioid use, unspecified, uncomplicated
SUD Dx Opioid ICD10	Drug use disorder	F11.920	Opioid use, unspecified with intoxication, uncomplicated
SUD Dx Opioid ICD10	Drug use disorder	F11.921	Opioid use, unspecified with intoxication delirium
SUD Dx Opioid ICD10	Drug use disorder	F11.922	Opioid use, unspecified with intoxication with perceptual disturbance
SUD Dx Opioid ICD10	Drug use disorder	F11.929	Opioid use, unspecified with intoxication, unspecified
SUD Dx Opioid ICD10	Drug use disorder	F11.93	Opioid use, unspecified with withdrawal
SUD Dx Opioid ICD10	Drug use disorder	F11.94	Opioid use, unspecified with opioid-induced mood disorder
SUD Dx Opioid ICD10	Drug use disorder	F11.950	Opioid use, unspecified with opioid-induced psychotic disorder with delusions
SUD Dx Opioid ICD10	Drug use disorder	F11.951	Opioid use, unspecified with opioid-induced psychotic disorder with hallucinations
SUD Dx Opioid ICD10	Drug use disorder	F11.959	Opioid use, unspecified with opioid-induced psychotic disorder, unspecified
SUD Dx Opioid ICD10	Drug use disorder	F11.981	Opioid use, unspecified with opioid-induced sexual dysfunction
SUD Dx Opioid ICD10	Drug use disorder	F11.982	Opioid use, unspecified with opioid-induced sleep disorder
SUD Dx Opioid ICD10	Drug use disorder	F11.988	Opioid use, unspecified with other opioid-induced disorder
SUD Dx Opioid ICD10	Drug use disorder	F11.99	Opioid use, unspecified with unspecified opioid-induced disorder
SUD Dx Cannabis ICD10	Drug use disorder	F12.10	Cannabis abuse, uncomplicated
SUD Dx Cannabis ICD10	Drug use disorder	F12.11	Cannabis abuse, in remission
SUD Dx Cannabis ICD10	Drug use disorder	F12.120	Cannabis abuse with intoxication, uncomplicated
SUD Dx Cannabis ICD10	Drug use disorder	F12.121	Cannabis abuse with intoxication delirium
SUD Dx Cannabis ICD10	Drug use disorder	F12.122	Cannabis abuse with intoxication with perceptual disturbance
SUD Dx Cannabis ICD10	Drug use disorder	F12.129	Cannabis abuse with intoxication, unspecified
SUD Dx Cannabis ICD10	Drug use disorder	F12.150	Cannabis abuse with psychotic disorder with delusions
SUD Dx Cannabis ICD10	Drug use disorder	F12.151	Cannabis abuse with psychotic disorder with hallucinations
SUD Dx Cannabis ICD10	Drug use disorder	F12.159	Cannabis abuse with psychotic disorder, unspecified
SUD Dx Cannabis ICD10	Drug use disorder	F12.180	Cannabis abuse with cannabis-induced anxiety disorder
SUD Dx Cannabis ICD10	Drug use disorder	F12.188	Cannabis abuse with other cannabis-induced disorder
SUD Dx Cannabis ICD10	Drug use disorder	F12.19	Cannabis abuse with unspecified cannabis-induced disorder
SUD Dx Cannabis ICD10	Drug use disorder	F12.20	Cannabis dependence, uncomplicated
SUD Dx Cannabis ICD10	Drug use disorder	F12.21	Cannabis dependence, in remission
SUD Dx Cannabis ICD10	Drug use disorder	F12.220	Cannabis dependence with intoxication, uncomplicated
SUD Dx Cannabis ICD10	Drug use disorder	F12.221	Cannabis dependence with intoxication delirium
SUD Dx Cannabis ICD10	Drug use disorder	F12.222	Cannabis dependence with intoxication with perceptual disturbance
SUD Dx Cannabis ICD10	Drug use disorder	F12.229	Cannabis dependence with intoxication, unspecified
SUD Dx Cannabis ICD10	Drug use disorder	F12.23	Cannabis dependence with withdrawal
SUD Dx Cannabis ICD10	Drug use disorder	F12.250	Cannabis dependence with psychotic disorder with delusions
SUD Dx Cannabis ICD10	Drug use disorder	F12.251	Cannabis dependence with psychotic disorder with hallucinations
SUD Dx Cannabis ICD10	Drug use disorder	F12.259	Cannabis dependence with psychotic disorder, unspecified
SUD Dx Cannabis ICD10	Drug use disorder	F12.280	Cannabis dependence with cannabis-induced anxiety disorder
SUD Dx Cannabis ICD10	Drug use disorder	F12.288	Cannabis dependence with other cannabis-induced disorder
SUD Dx Cannabis ICD10	Drug use disorder	F12.29	Cannabis dependence with unspecified cannabis-induced disorder
SUD Dx Cannabis ICD10	Drug use disorder	F12.90	Cannabis use, unspecified, uncomplicated
SUD Dx Cannabis ICD10	Drug use disorder	F12.920	Cannabis use, unspecified with intoxication, uncomplicated
SUD Dx Cannabis ICD10	Drug use disorder	F12.921	Cannabis use, unspecified with intoxication delirium
SUD Dx Cannabis ICD10	Drug use disorder	F12.922	Cannabis use, unspecified with intoxication with perceptual disturbance
SUD Dx Cannabis ICD10	Drug use disorder	F12.929	Cannabis use, unspecified with intoxication, unspecified
SUD Dx Cannabis ICD10	Drug use disorder	F12.93	Cannabis use, unspecified with withdrawal
SUD Dx Cannabis ICD10	Drug use disorder	F12.950	Cannabis use, unspecified with psychotic disorder with delusions
SUD Dx Cannabis ICD10	Drug use disorder	F12.951	Cannabis use, unspecified with psychotic disorder with hallucinations
SUD Dx Cannabis ICD10	Drug use disorder	F12.959	Cannabis use, unspecified with psychotic disorder, unspecified
SUD Dx Cannabis ICD10	Drug use disorder	F12.980	Cannabis use, unspecified with anxiety disorder
SUD Dx Cannabis ICD10	Drug use disorder	F12.988	Cannabis use, unspecified with other cannabis-induced disorder
SUD Dx Cannabis ICD10	Drug use disorder	F12.99	Cannabis use, unspecified with unspecified cannabis-induced disorder
SUD Dx Sedative ICD10	Drug use disorder	F13.10	Sedative, hypnotic or anxiolytic abuse, uncomplicated
SUD Dx Sedative ICD10	Drug use disorder	F13.11	Sedative, hypnotic or anxiolytic abuse, in remission
SUD Dx Sedative ICD10	Drug use disorder	F13.120	Sedative, hypnotic or anxiolytic abuse with intoxication, uncomplicated
SUD Dx Sedative ICD10	Drug use disorder	F13.121	Sedative, hypnotic or anxiolytic abuse with intoxication delirium
SUD Dx Sedative ICD10	Drug use disorder	F13.129	Sedative, hypnotic or anxiolytic abuse with intoxication, unspecified
SUD Dx Sedative ICD10	Drug use disorder	F13.14	Sedative, hypnotic or anxiolytic abuse with sedative, hypnotic or anxiolytic-induced mood disorder
SUD Dx Sedative ICD10	Drug use disorder	F13.150	Sedative, hypnotic or anxiolytic abuse with sedative, hypnotic or anxiolytic-induced psychotic disorder with delusions
SUD Dx Sedative ICD10	Drug use disorder	F13.151	Sedative, hypnotic or anxiolytic abuse with sedative, hypnotic or anxiolytic-induced psychotic disorder with hallucinations
SUD Dx Sedative ICD10	Drug use disorder	F13.159	Sedative, hypnotic or anxiolytic abuse with sedative, hypnotic or anxiolytic-induced psychotic disorder, unspecified
SUD Dx Sedative ICD10	Drug use disorder	F13.180	Sedative, hypnotic or anxiolytic abuse with sedative, hypnotic or anxiolytic-induced anxiety disorder
SUD Dx Sedative ICD10	Drug use disorder	F13.181	Sedative, hypnotic or anxiolytic abuse with sedative, hypnotic or anxiolytic-induced sexual dysfunction
SUD Dx Sedative ICD10	Drug use disorder	F13.182	Sedative, hypnotic or anxiolytic abuse with sedative, hypnotic or anxiolytic-induced sleep disorder
SUD Dx Sedative ICD10	Drug use disorder	F13.188	Sedative, hypnotic or anxiolytic abuse with other sedative, hypnotic or anxiolytic-induced disorder
SUD Dx Sedative ICD10	Drug use disorder	F13.19	Sedative, hypnotic or anxiolytic abuse with unspecified sedative, hypnotic or anxiolytic-induced disorder
SUD Dx Sedative ICD10	Drug use disorder	F13.20	Sedative, hypnotic or anxiolytic dependence, uncomplicated
SUD Dx Sedative ICD10	Drug use disorder	F13.21	Sedative, hypnotic or anxiolytic dependence, in remission
SUD Dx Sedative ICD10	Drug use disorder	F13.220	Sedative, hypnotic or anxiolytic dependence with intoxication, uncomplicated
SUD Dx Sedative ICD10	Drug use disorder	F13.221	Sedative, hypnotic or anxiolytic dependence with intoxication delirium
SUD Dx Sedative ICD10	Drug use disorder	F13.229	Sedative, hypnotic or anxiolytic dependence with intoxication, unspecified
SUD Dx Sedative ICD10	Drug use disorder	F13.230	Sedative, hypnotic or anxiolytic dependence with withdrawal, uncomplicated
SUD Dx Sedative ICD10	Drug use disorder	F13.231	Sedative, hypnotic or anxiolytic dependence with withdrawal delirium
SUD Dx Sedative ICD10	Drug use disorder	F13.232	Sedative, hypnotic or anxiolytic dependence with withdrawal with perceptual disturbance
SUD Dx Sedative ICD10	Drug use disorder	F13.239	Sedative, hypnotic or anxiolytic dependence with withdrawal, unspecified
SUD Dx Sedative ICD10	Drug use disorder	F13.24	Sedative, hypnotic or anxiolytic dependence with sedative, hypnotic or anxiolytic-induced mood disorder
SUD Dx Sedative ICD10	Drug use disorder	F13.250	Sedative, hypnotic or anxiolytic dependence with sedative, hypnotic or anxiolytic-induced psychotic disorder with delusions
SUD Dx Sedative ICD10	Drug use disorder	F13.251	Sedative, hypnotic or anxiolytic dependence with sedative, hypnotic or anxiolytic-induced psychotic disorder with hallucinations
SUD Dx Sedative ICD10	Drug use disorder	F13.259	Sedative, hypnotic or anxiolytic dependence with sedative, hypnotic or anxiolytic-induced psychotic disorder, unspecified
SUD Dx Sedative ICD10	Drug use disorder	F13.26	Sedative, hypnotic or anxiolytic dependence with sedative, hypnotic or anxiolytic-induced persisting amnestic disorder
SUD Dx Sedative ICD10	Drug use disorder	F13.27	Sedative, hypnotic or anxiolytic dependence with sedative, hypnotic or anxiolytic-induced persisting dementia
SUD Dx Sedative ICD10	Drug use disorder	F13.280	Sedative, hypnotic or anxiolytic dependence with sedative, hypnotic or anxiolytic-induced anxiety disorder
SUD Dx Sedative ICD10	Drug use disorder	F13.281	Sedative, hypnotic or anxiolytic dependence with sedative, hypnotic or anxiolytic-induced sexual dysfunction
SUD Dx Sedative ICD10	Drug use disorder	F13.282	Sedative, hypnotic or anxiolytic dependence with sedative, hypnotic or anxiolytic-induced sleep disorder
SUD Dx Sedative ICD10	Drug use disorder	F13.288	Sedative, hypnotic or anxiolytic dependence with other sedative, hypnotic or anxiolytic-induced disorder
SUD Dx Sedative ICD10	Drug use disorder	F13.29	Sedative, hypnotic or anxiolytic dependence with unspecified sedative, hypnotic or anxiolytic-induced disorder
SUD Dx Sedative ICD10	Drug use disorder	F13.90	Sedative, hypnotic, or anxiolytic use, unspecified, uncomplicated
SUD Dx Sedative ICD10	Drug use disorder	F13.920	Sedative, hypnotic or anxiolytic use, unspecified with intoxication, uncomplicated
SUD Dx Sedative ICD10	Drug use disorder	F13.921	Sedative, hypnotic or anxiolytic use, unspecified with intoxication delirium
SUD Dx Sedative ICD10	Drug use disorder	F13.929	Sedative, hypnotic or anxiolytic use, unspecified with intoxication, unspecified
SUD Dx Sedative ICD10	Drug use disorder	F13.930	Sedative, hypnotic or anxiolytic use, unspecified with withdrawal, uncomplicated
SUD Dx Sedative ICD10	Drug use disorder	F13.931	Sedative, hypnotic or anxiolytic use, unspecified with withdrawal delirium
SUD Dx Sedative ICD10	Drug use disorder	F13.932	Sedative, hypnotic or anxiolytic use, unspecified with withdrawal with perceptual disturbances
SUD Dx Sedative ICD10	Drug use disorder	F13.939	Sedative, hypnotic or anxiolytic use, unspecified with withdrawal, unspecified
SUD Dx Sedative ICD10	Drug use disorder	F13.94	Sedative, hypnotic or anxiolytic use, unspecified with sedative, hypnotic or anxiolytic-induced mood disorder
SUD Dx Sedative ICD10	Drug use disorder	F13.950	Sedative, hypnotic or anxiolytic use, unspecified with sedative, hypnotic or anxiolytic-induced psychotic disorder with delusions
SUD Dx Sedative ICD10	Drug use disorder	F13.951	Sedative, hypnotic or anxiolytic use, unspecified with sedative, hypnotic or anxiolytic-induced psychotic disorder with hallucinations
SUD Dx Sedative ICD10	Drug use disorder	F13.959	Sedative, hypnotic or anxiolytic use, unspecified with sedative, hypnotic or anxiolytic-induced psychotic disorder, unspecified
SUD Dx Sedative ICD10	Drug use disorder	F13.96	Sedative, hypnotic or anxiolytic use, unspecified with sedative, hypnotic or anxiolytic-induced persisting amnestic disorder
SUD Dx Sedative ICD10	Drug use disorder	F13.97	Sedative, hypnotic or anxiolytic use, unspecified with sedative, hypnotic or anxiolytic-induced persisting dementia
SUD Dx Sedative ICD10	Drug use disorder	F13.980	Sedative, hypnotic or anxiolytic use, unspecified with sedative, hypnotic or anxiolytic-induced anxiety disorder
SUD Dx Sedative ICD10	Drug use disorder	F13.981	Sedative, hypnotic or anxiolytic use, unspecified with sedative, hypnotic or anxiolytic-induced sexual dysfunction
SUD Dx Sedative ICD10	Drug use disorder	F13.982	Sedative, hypnotic or anxiolytic use, unspecified with sedative, hypnotic or anxiolytic-induced sleep disorder
SUD Dx Sedative ICD10	Drug use disorder	F13.988	Sedative, hypnotic or anxiolytic use, unspecified with other sedative, hypnotic or anxiolytic-induced disorder
SUD Dx Sedative ICD10	Drug use disorder	F13.99	Sedative, hypnotic or anxiolytic use, unspecified with unspecified sedative, hypnotic or anxiolytic-induced disorder
SUD Dx Cocaine ICD10	Drug use disorder	F14.10	Cocaine abuse, uncomplicated
SUD Dx Cocaine ICD10	Drug use disorder	F14.11	Cocaine abuse, in remission
SUD Dx Cocaine ICD10	Drug use disorder	F14.120	Cocaine abuse with intoxication, uncomplicated
SUD Dx Cocaine ICD10	Drug use disorder	F14.121	Cocaine abuse with intoxication with delirium
SUD Dx Cocaine ICD10	Drug use disorder	F14.122	Cocaine abuse with intoxication with perceptual disturbance
SUD Dx Cocaine ICD10	Drug use disorder	F14.129	Cocaine abuse with intoxication, unspecified
SUD Dx Cocaine ICD10	Drug use disorder	F14.14	Cocaine abuse with cocaine-induced mood disorder
SUD Dx Cocaine ICD10	Drug use disorder	F14.150	Cocaine abuse with cocaine-induced psychotic disorder with delusions
SUD Dx Cocaine ICD10	Drug use disorder	F14.151	Cocaine abuse with cocaine-induced psychotic disorder with hallucinations
SUD Dx Cocaine ICD10	Drug use disorder	F14.159	Cocaine abuse with cocaine-induced psychotic disorder, unspecified
SUD Dx Cocaine ICD10	Drug use disorder	F14.180	Cocaine abuse with cocaine-induced anxiety disorder
SUD Dx Cocaine ICD10	Drug use disorder	F14.181	Cocaine abuse with cocaine-induced sexual dysfunction
SUD Dx Cocaine ICD10	Drug use disorder	F14.182	Cocaine abuse with cocaine-induced sleep disorder
SUD Dx Cocaine ICD10	Drug use disorder	F14.188	Cocaine abuse with other cocaine-induced disorder
SUD Dx Cocaine ICD10	Drug use disorder	F14.19	Cocaine abuse with unspecified cocaine-induced disorder
SUD Dx Cocaine ICD10	Drug use disorder	F14.20	Cocaine dependence, uncomplicated
SUD Dx Cocaine ICD10	Drug use disorder	F14.21	Cocaine dependence, in remission
SUD Dx Cocaine ICD10	Drug use disorder	F14.220	Cocaine dependence with intoxication, uncomplicated
SUD Dx Cocaine ICD10	Drug use disorder	F14.221	Cocaine dependence with intoxication delirium
SUD Dx Cocaine ICD10	Drug use disorder	F14.222	Cocaine dependence with intoxication with perceptual disturbance
SUD Dx Cocaine ICD10	Drug use disorder	F14.229	Cocaine dependence with intoxication, unspecified
SUD Dx Cocaine ICD10	Drug use disorder	F14.23	Cocaine dependence with withdrawal
SUD Dx Cocaine ICD10	Drug use disorder	F14.24	Cocaine dependence with cocaine-induced mood disorder
SUD Dx Cocaine ICD10	Drug use disorder	F14.250	Cocaine dependence with cocaine-induced psychotic disorder with delusions
SUD Dx Cocaine ICD10	Drug use disorder	F14.251	Cocaine dependence with cocaine-induced psychotic disorder with hallucinations
SUD Dx Cocaine ICD10	Drug use disorder	F14.259	Cocaine dependence with cocaine-induced psychotic disorder, unspecified
SUD Dx Cocaine ICD10	Drug use disorder	F14.280	Cocaine dependence with cocaine-induced anxiety disorder
SUD Dx Cocaine ICD10	Drug use disorder	F14.281	Cocaine dependence with cocaine-induced sexual dysfunction
SUD Dx Cocaine ICD10	Drug use disorder	F14.282	Cocaine dependence with cocaine-induced sleep disorder
SUD Dx Cocaine ICD10	Drug use disorder	F14.288	Cocaine dependence with other cocaine-induced disorder
SUD Dx Cocaine ICD10	Drug use disorder	F14.29	Cocaine dependence with unspecified cocaine-induced disorder
SUD Dx Cocaine ICD10	Drug use disorder	F14.90	Cocaine use, unspecified, uncomplicated
SUD Dx Cocaine ICD10	Drug use disorder	F14.920	Cocaine use, unspecified with intoxication, uncomplicated
SUD Dx Cocaine ICD10	Drug use disorder	F14.921	Cocaine use, unspecified with intoxication delirium
SUD Dx Cocaine ICD10	Drug use disorder	F14.922	Cocaine use, unspecified with intoxication with perceptual disturbance
SUD Dx Cocaine ICD10	Drug use disorder	F14.929	Cocaine use, unspecified with intoxication, unspecified
SUD Dx Cocaine ICD10	Drug use disorder	F14.94	Cocaine use, unspecified with cocaine-induced mood disorder
SUD Dx Cocaine ICD10	Drug use disorder	F14.950	Cocaine use, unspecified with cocaine-induced psychotic disorder with delusions
SUD Dx Cocaine ICD10	Drug use disorder	F14.951	Cocaine use, unspecified with cocaine-induced psychotic disorder with hallucinations
SUD Dx Cocaine ICD10	Drug use disorder	F14.959	Cocaine use, unspecified with cocaine-induced psychotic disorder, unspecified
SUD Dx Cocaine ICD10	Drug use disorder	F14.980	Cocaine use, unspecified with cocaine-induced anxiety disorder
SUD Dx Cocaine ICD10	Drug use disorder	F14.981	Cocaine use, unspecified with cocaine-induced sexual dysfunction
SUD Dx Cocaine ICD10	Drug use disorder	F14.982	Cocaine use, unspecified with cocaine-induced sleep disorder
SUD Dx Cocaine ICD10	Drug use disorder	F14.988	Cocaine use, unspecified with other cocaine-induced disorder
SUD Dx Cocaine ICD10	Drug use disorder	F14.99	Cocaine use, unspecified with unspecified cocaine-induced disorder
SUD Dx Other stimulant ICD10	Drug use disorder	F16.10	Hallucinogen abuse, uncomplicated
SUD Dx Other stimulant ICD10	Drug use disorder	F16.11	Hallucinogen abuse, in remission
SUD Dx Other stimulant ICD10	Drug use disorder	F16.120	Hallucinogen abuse with intoxication, uncomplicated
SUD Dx Other stimulant ICD10	Drug use disorder	F16.121	Hallucinogen abuse with intoxication with delirium
SUD Dx Other stimulant ICD10	Drug use disorder	F16.122	Hallucinogen abuse with intoxication with perceptual disturbance
SUD Dx Other stimulant ICD10	Drug use disorder	F16.129	Hallucinogen abuse with intoxication, unspecified
SUD Dx Other stimulant ICD10	Drug use disorder	F16.14	Hallucinogen abuse with hallucinogen-induced mood disorder
SUD Dx Other stimulant ICD10	Drug use disorder	F16.150	Hallucinogen abuse with hallucinogen-induced psychotic disorder with delusions
SUD Dx Other stimulant ICD10	Drug use disorder	F16.151	Hallucinogen abuse with hallucinogen-induced psychotic disorder with hallucinations
SUD Dx Other stimulant ICD10	Drug use disorder	F16.159	Hallucinogen abuse with hallucinogen-induced psychotic disorder, unspecified
SUD Dx Other stimulant ICD10	Drug use disorder	F16.180	Hallucinogen abuse with hallucinogen-induced anxiety disorder
SUD Dx Other stimulant ICD10	Drug use disorder	F16.183	Hallucinogen abuse with hallucinogen persisting perception disorder (flashbacks)
SUD Dx Other stimulant ICD10	Drug use disorder	F16.188	Hallucinogen abuse with other hallucinogen-induced disorder
SUD Dx Other stimulant ICD10	Drug use disorder	F16.19	Hallucinogen abuse with unspecified hallucinogen-induced disorder
SUD Dx Other stimulant ICD10	Drug use disorder	F16.20	Hallucinogen dependence, uncomplicated
SUD Dx Other stimulant ICD10	Drug use disorder	F16.21	Hallucinogen dependence, in remission
SUD Dx Other stimulant ICD10	Drug use disorder	F16.220	Hallucinogen dependence with intoxication, uncomplicated
SUD Dx Other stimulant ICD10	Drug use disorder	F16.221	Hallucinogen dependence with intoxication with delirium
SUD Dx Other stimulant ICD10	Drug use disorder	F16.229	Hallucinogen dependence with intoxication, unspecified
SUD Dx Other stimulant ICD10	Drug use disorder	F16.24	Hallucinogen dependence with hallucinogen-induced mood disorder
SUD Dx Other stimulant ICD10	Drug use disorder	F16.250	Hallucinogen dependence with hallucinogen-induced psychotic disorder with delusions
SUD Dx Other stimulant ICD10	Drug use disorder	F16.251	Hallucinogen dependence with hallucinogen-induced psychotic disorder with hallucinations
SUD Dx Other stimulant ICD10	Drug use disorder	F16.259	Hallucinogen dependence with hallucinogen-induced psychotic disorder, unspecified
SUD Dx Other stimulant ICD10	Drug use disorder	F16.280	Hallucinogen dependence with hallucinogen-induced anxiety disorder
SUD Dx Other stimulant ICD10	Drug use disorder	F16.283	Hallucinogen dependence with hallucinogen persisting perception disorder (flashbacks)
SUD Dx Other stimulant ICD10	Drug use disorder	F16.288	Hallucinogen dependence with other hallucinogen-induced disorder
SUD Dx Other stimulant ICD10	Drug use disorder	F16.29	Hallucinogen dependence with unspecified hallucinogen-induced disorder
SUD Dx Other stimulant ICD10	Drug use disorder	F16.90	Hallucinogen use, unspecified, uncomplicated
SUD Dx Other stimulant ICD10	Drug use disorder	F16.920	Hallucinogen use, unspecified with intoxication, uncomplicated
SUD Dx Other stimulant ICD10	Drug use disorder	F16.921	Hallucinogen use, unspecified with intoxication with delirium
SUD Dx Other stimulant ICD10	Drug use disorder	F16.929	Hallucinogen use, unspecified with intoxication, unspecified
SUD Dx Other stimulant ICD10	Drug use disorder	F16.94	Hallucinogen use, unspecified with hallucinogen-induced mood disorder
SUD Dx Other stimulant ICD10	Drug use disorder	F16.950	Hallucinogen use, unspecified with hallucinogen-induced psychotic disorder with delusions
SUD Dx Other stimulant ICD10	Drug use disorder	F16.951	Hallucinogen use, unspecified with hallucinogen-induced psychotic disorder with hallucinations
SUD Dx Other stimulant ICD10	Drug use disorder	F16.959	Hallucinogen use, unspecified with hallucinogen-induced psychotic disorder, unspecified
SUD Dx Other stimulant ICD10	Drug use disorder	F16.980	Hallucinogen use, unspecified with hallucinogen-induced anxiety disorder
SUD Dx Other stimulant ICD10	Drug use disorder	F16.983	Hallucinogen use, unspecified with hallucinogen persisting perception disorder (flashbacks)
SUD Dx Other stimulant ICD10	Drug use disorder	F16.988	Hallucinogen use, unspecified with other hallucinogen-induced disorder
SUD Dx Other stimulant ICD10	Drug use disorder	F16.99	Hallucinogen use, unspecified with unspecified hallucinogen-induced disorder
SUD Dx Hallucinogen ICD10	Drug use disorder	F18.10	Inhalant abuse, uncomplicated
SUD Dx Hallucinogen ICD10	Drug use disorder	F18.11	Inhalant abuse, in remission
SUD Dx Hallucinogen ICD10	Drug use disorder	F18.120	Inhalant abuse with intoxication, uncomplicated
SUD Dx Hallucinogen ICD10	Drug use disorder	F18.121	Inhalant abuse with intoxication delirium
SUD Dx Hallucinogen ICD10	Drug use disorder	F18.129	Inhalant abuse with intoxication, unspecified
SUD Dx Hallucinogen ICD10	Drug use disorder	F18.14	Inhalant abuse with inhalant-induced mood disorder
SUD Dx Hallucinogen ICD10	Drug use disorder	F18.150	Inhalant abuse with inhalant-induced psychotic disorder with delusions
SUD Dx Hallucinogen ICD10	Drug use disorder	F18.151	Inhalant abuse with inhalant-induced psychotic disorder with hallucinations
SUD Dx Hallucinogen ICD10	Drug use disorder	F18.159	Inhalant abuse with inhalant-induced psychotic disorder, unspecified
SUD Dx Hallucinogen ICD10	Drug use disorder	F18.17	Inhalant abuse with inhalant-induced dementia
SUD Dx Hallucinogen ICD10	Drug use disorder	F18.180	Inhalant abuse with inhalant-induced anxiety disorder
SUD Dx Hallucinogen ICD10	Drug use disorder	F18.188	Inhalant abuse with other inhalant-induced disorder
SUD Dx Hallucinogen ICD10	Drug use disorder	F18.19	Inhalant abuse with unspecified inhalant-induced disorder
SUD Dx Hallucinogen ICD10	Drug use disorder	F18.20	Inhalant dependence, uncomplicated
SUD Dx Hallucinogen ICD10	Drug use disorder	F18.21	Inhalant dependence, in remission
SUD Dx Hallucinogen ICD10	Drug use disorder	F18.220	Inhalant dependence with intoxication, uncomplicated
SUD Dx Hallucinogen ICD10	Drug use disorder	F18.221	Inhalant dependence with intoxication delirium
SUD Dx Hallucinogen ICD10	Drug use disorder	F18.229	Inhalant dependence with intoxication, unspecified
SUD Dx Hallucinogen ICD10	Drug use disorder	F18.24	Inhalant dependence with inhalant-induced mood disorder
SUD Dx Hallucinogen ICD10	Drug use disorder	F18.250	Inhalant dependence with inhalant-induced psychotic disorder with delusions
SUD Dx Hallucinogen ICD10	Drug use disorder	F18.251	Inhalant dependence with inhalant-induced psychotic disorder with hallucinations
SUD Dx Hallucinogen ICD10	Drug use disorder	F18.259	Inhalant dependence with inhalant-induced psychotic disorder, unspecified
SUD Dx Hallucinogen ICD10	Drug use disorder	F18.27	Inhalant dependence with inhalant-induced dementia
SUD Dx Hallucinogen ICD10	Drug use disorder	F18.280	Inhalant dependence with inhalant-induced anxiety disorder
SUD Dx Hallucinogen ICD10	Drug use disorder	F18.288	Inhalant dependence with other inhalant-induced disorder
SUD Dx Hallucinogen ICD10	Drug use disorder	F18.29	Inhalant dependence with unspecified inhalant-induced disorder
SUD Dx Hallucinogen ICD10	Drug use disorder	F18.90	Inhalant use, unspecified, uncomplicated
SUD Dx Hallucinogen ICD10	Drug use disorder	F18.920	Inhalant use, unspecified with intoxication, uncomplicated
SUD Dx Hallucinogen ICD10	Drug use disorder	F18.921	Inhalant use, unspecified with intoxication with delirium
SUD Dx Hallucinogen ICD10	Drug use disorder	F18.929	Inhalant use, unspecified with intoxication, unspecified
SUD Dx Hallucinogen ICD10	Drug use disorder	F18.94	Inhalant use, unspecified with inhalant-induced mood disorder
SUD Dx Hallucinogen ICD10	Drug use disorder	F18.950	Inhalant use, unspecified with inhalant-induced psychotic disorder with delusions
SUD Dx Hallucinogen ICD10	Drug use disorder	F18.951	Inhalant use, unspecified with inhalant-induced psychotic disorder with hallucinations
SUD Dx Hallucinogen ICD10	Drug use disorder	F18.959	Inhalant use, unspecified with inhalant-induced psychotic disorder, unspecified
SUD Dx Hallucinogen ICD10	Drug use disorder	F18.97	Inhalant use, unspecified with inhalant-induced persisting dementia
SUD Dx Hallucinogen ICD10	Drug use disorder	F18.980	Inhalant use, unspecified with inhalant-induced anxiety disorder
SUD Dx Hallucinogen ICD10	Drug use disorder	F18.988	Inhalant use, unspecified with other inhalant-induced disorder
SUD Dx Hallucinogen ICD10	Drug use disorder	F18.99	Inhalant use, unspecified with unspecified inhalant-induced disorder
SUD Dx Other psychoactive ICD10	Drug use disorder	F19.10	Other psychoactive substance abuse, uncomplicated
SUD Dx Other psychoactive ICD10	Drug use disorder	F19.11	Other psychoactive substance abuse, in remission
SUD Dx Other psychoactive ICD10	Drug use disorder	F19.120	Other psychoactive substance abuse with intoxication, uncomplicated
SUD Dx Other psychoactive ICD10	Drug use disorder	F19.121	Other psychoactive substance abuse with intoxication delirium
SUD Dx Other psychoactive ICD10	Drug use disorder	F19.122	Other psychoactive substance abuse with intoxication with perceptual disturbances
SUD Dx Other psychoactive ICD10	Drug use disorder	F19.129	Other psychoactive substance abuse with intoxication, unspecified
SUD Dx Other psychoactive ICD10	Drug use disorder	F19.14	Other psychoactive substance abuse with psychoactive substance-induced mood disorder
SUD Dx Other psychoactive ICD10	Drug use disorder	F19.150	Other psychoactive substance abuse with psychoactive substance-induced psychotic disorder with delusions
SUD Dx Other psychoactive ICD10	Drug use disorder	F19.151	Other psychoactive substance abuse with psychoactive substance-induced psychotic disorder with hallucinations
SUD Dx Other psychoactive ICD10	Drug use disorder	F19.159	Other psychoactive substance abuse with psychoactive substance-induced psychotic disorder, unspecified
SUD Dx Other psychoactive ICD10	Drug use disorder	F19.16	Other psychoactive substance abuse with psychoactive substance-induced persisting amnestic disorder
SUD Dx Other psychoactive ICD10	Drug use disorder	F19.17	Other psychoactive substance abuse with psychoactive substance-induced persisting dementia
SUD Dx Other psychoactive ICD10	Drug use disorder	F19.180	Other psychoactive substance abuse with psychoactive substance-induced anxiety disorder
SUD Dx Other psychoactive ICD10	Drug use disorder	F19.181	Other psychoactive substance abuse with psychoactive substance-induced sexual dysfunction
SUD Dx Other psychoactive ICD10	Drug use disorder	F19.182	Other psychoactive substance abuse with psychoactive substance-induced sleep disorder
SUD Dx Other psychoactive ICD10	Drug use disorder	F19.188	Other psychoactive substance abuse with other psychoactive substance-induced disorder
SUD Dx Other psychoactive ICD10	Drug use disorder	F19.19	Other psychoactive substance abuse with unspecified psychoactive substance-induced disorder
SUD Dx Other psychoactive ICD10	Drug use disorder	F19.20	Other psychoactive substance dependence, uncomplicated
SUD Dx Other psychoactive ICD10	Drug use disorder	F19.21	Other psychoactive substance dependence, in remission
SUD Dx Other psychoactive ICD10	Drug use disorder	F19.220	Other psychoactive substance dependence with intoxication, uncomplicated
SUD Dx Other psychoactive ICD10	Drug use disorder	F19.221	Other psychoactive substance dependence with intoxication delirium
SUD Dx Other psychoactive ICD10	Drug use disorder	F19.222	Other psychoactive substance dependence with intoxication with perceptual disturbance
SUD Dx Other psychoactive ICD10	Drug use disorder	F19.229	Other psychoactive substance dependence with intoxication, unspecified
SUD Dx Other psychoactive ICD10	Drug use disorder	F19.230	Other psychoactive substance dependence with withdrawal, uncomplicated
SUD Dx Other psychoactive ICD10	Drug use disorder	F19.231	Other psychoactive substance dependence with withdrawal delirium
SUD Dx Other psychoactive ICD10	Drug use disorder	F19.232	Other psychoactive substance dependence with withdrawal with perceptual disturbance
SUD Dx Other psychoactive ICD10	Drug use disorder	F19.239	Other psychoactive substance dependence with withdrawal, unspecified
SUD Dx Other psychoactive ICD10	Drug use disorder	F19.24	Other psychoactive substance dependence with psychoactive substance-induced mood disorder
SUD Dx Other psychoactive ICD10	Drug use disorder	F19.250	Other psychoactive substance dependence with psychoactive substance-induced psychotic disorder with delusions
SUD Dx Other psychoactive ICD10	Drug use disorder	F19.251	Other psychoactive substance dependence with psychoactive substance-induced psychotic disorder with hallucinations
SUD Dx Other psychoactive ICD10	Drug use disorder	F19.259	Other psychoactive substance dependence with psychoactive substance-induced psychotic disorder, unspecified
SUD Dx Other psychoactive ICD10	Drug use disorder	F19.26	Other psychoactive substance dependence with psychoactive substance-induced persisting amnestic disorder
SUD Dx Other psychoactive ICD10	Drug use disorder	F19.27	Other psychoactive substance dependence with psychoactive substance-induced persisting dementia
SUD Dx Other psychoactive ICD10	Drug use disorder	F19.280	Other psychoactive substance dependence with psychoactive substance-induced anxiety disorder
SUD Dx Other psychoactive ICD10	Drug use disorder	F19.281	Other psychoactive substance dependence with psychoactive substance-induced sexual dysfunction
SUD Dx Other psychoactive ICD10	Drug use disorder	F19.282	Other psychoactive substance dependence with psychoactive substance-induced sleep disorder
SUD Dx Other psychoactive ICD10	Drug use disorder	F19.288	Other psychoactive substance dependence with other psychoactive substance-induced disorder
SUD Dx Other psychoactive ICD10	Drug use disorder	F19.29	Other psychoactive substance dependence with unspecified psychoactive substance-induced disorder
SUD Dx Other psychoactive ICD10	Drug use disorder	F19.90	Other psychoactive substance use, unspecified, uncomplicated
SUD Dx Other psychoactive ICD10	Drug use disorder	F19.920	Other psychoactive substance use, unspecified with intoxication, uncomplicated
SUD Dx Other psychoactive ICD10	Drug use disorder	F19.921	Other psychoactive substance use, unspecified with intoxication with delirium
SUD Dx Other psychoactive ICD10	Drug use disorder	F19.922	Other psychoactive substance use, unspecified with intoxication with perceptual disturbance
SUD Dx Other psychoactive ICD10	Drug use disorder	F19.929	Other psychoactive substance use, unspecified with intoxication, unspecified
SUD Dx Other psychoactive ICD10	Drug use disorder	F19.930	Other psychoactive substance use, unspecified with withdrawal, uncomplicated
SUD Dx Other psychoactive ICD10	Drug use disorder	F19.931	Other psychoactive substance use, unspecified with withdrawal delirium
SUD Dx Other psychoactive ICD10	Drug use disorder	F19.932	Other psychoactive substance use, unspecified with withdrawal with perceptual disturbance
SUD Dx Other psychoactive ICD10	Drug use disorder	F19.939	Other psychoactive substance use, unspecified with withdrawal, unspecified
SUD Dx Other psychoactive ICD10	Drug use disorder	F19.94	Other psychoactive substance use, unspecified with psychoactive substance-induced mood disorder
SUD Dx Other psychoactive ICD10	Drug use disorder	F19.950	Other psychoactive substance use, unspecified with psychoactive substance-induced psychotic disorder with delusions
SUD Dx Other psychoactive ICD10	Drug use disorder	F19.951	Other psychoactive substance use, unspecified with psychoactive substance-induced psychotic disorder with hallucinations
SUD Dx Other psychoactive ICD10	Drug use disorder	F19.959	Other psychoactive substance use, unspecified with psychoactive substance-induced psychotic disorder, unspecified
SUD Dx Other psychoactive ICD10	Drug use disorder	F19.96	Other psychoactive substance use, unspecified with psychoactive substance-induced persisting amnestic disorder
SUD Dx Other psychoactive ICD10	Drug use disorder	F19.97	Other psychoactive substance use, unspecified with psychoactive substance-induced persisting dementia
SUD Dx Other psychoactive ICD10	Drug use disorder	F19.980	Other psychoactive substance use, unspecified with psychoactive substance-induced anxiety disorder
SUD Dx Other psychoactive ICD10	Drug use disorder	F19.981	Other psychoactive substance use, unspecified with psychoactive substance-induced sexual dysfunction
SUD Dx Other psychoactive ICD10	Drug use disorder	F19.982	Other psychoactive substance use, unspecified with psychoactive substance-induced sleep disorder
SUD Dx Other psychoactive ICD10	Drug use disorder	F19.988	Other psychoactive substance use, unspecified with other psychoactive substance-induced disorder
SUD Dx Other psychoactive ICD10	Drug use disorder	F19.99	Other psychoactive substance use, unspecified with unspecified psychoactive substance-induced disorder
MDD ICD10	Major depressive disorder	F32.0	Major depressive disorder, single episode, mild
MDD ICD10	Major depressive disorder	F32.1	Major depressive disorder, single episode, moderate
MDD ICD10	Major depressive disorder	F32.2	Major depressive disorder, single episode, severe without psychotic features
MDD ICD10	Major depressive disorder	F32.3	Major depressive disorder, single episode, severe with psychotic features
MDD ICD10	Major depressive disorder	F32.4	Major depressive disorder, single episode, in partial remission
MDD ICD10	Major depressive disorder	F32.5	Major depressive disorder, single episode, in full remission
MDD ICD10	Major depressive disorder	F32.9	Major depressive disorder, single episode, unspecified
MDD ICD10	Major depressive disorder	F33.0	Major depressive disorder, recurrent, mild
MDD ICD10	Major depressive disorder	F33.1	Major depressive disorder, recurrent, moderate
MDD ICD10	Major depressive disorder	F33.2	Major depressive disorder, recurrent severe without psychotic features
MDD ICD10	Major depressive disorder	F33.3	Major depressive disorder, recurrent, severe with psychotic symptoms
MDD ICD10	Major depressive disorder	F33.40	Major depressive disorder, recurrent, in remission, unspecified
MDD ICD10	Major depressive disorder	F33.41	Major depressive disorder, recurrent, in partial remission
MDD ICD10	Major depressive disorder	F33.42	Major depressive disorder, recurrent, in full remission
MDD ICD10	Major depressive disorder	F33.9	Major depressive disorder, recurrent, unspecified
Personality disorders ICD10	Personality disorders	F60.0	Paranoid personality disorder
Personality disorders ICD10	Personality disorders	F60.1	Schizoid personality disorder
Personality disorders ICD10	Personality disorders	F60.2	Antisocial personality disorder
Personality disorders ICD10	Personality disorders	F60.3	Borderline personality disorder
Personality disorders ICD10	Personality disorders	F60.4	Histrionic personality disorder
Personality disorders ICD10	Personality disorders	F60.5	Obsessive-compulsive personality disorder
Personality disorders ICD10	Personality disorders	F60.6	Avoidant personality disorder
Personality disorders ICD10	Personality disorders	F60.7	Dependent personality disorder
Personality disorders ICD10	Personality disorders	F60.81	Narcissistic personality disorder
Personality disorders ICD10	Personality disorders	F60.89	Other specific personality disorders
Personality disorders ICD10	Personality disorders	F60.9	Personality disorder, unspecified
Personality disorders ICD10	Personality disorders	F63.0	Pathological gambling
Personality disorders ICD10	Personality disorders	F63.1	Pyromania
Personality disorders ICD10	Personality disorders	F63.2	Kleptomania
Personality disorders ICD10	Personality disorders	F63.3	Trichotillomania
Personality disorders ICD10	Personality disorders	F63.81	Intermittent explosive disorder
Personality disorders ICD10	Personality disorders	F63.89	Other impulse disorders
Personality disorders ICD10	Personality disorders	F63.9	Impulse disorder, unspecified
Personality disorders ICD10	Personality disorders	F64.0	Transsexualism
Personality disorders ICD10	Personality disorders	F64.1	Dual role transvestism
Personality disorders ICD10	Personality disorders	F64.1	GENDER IDENTITY DISORDER IN ADOLESCENCE AND ADULTHOOD
Personality disorders ICD10	Personality disorders	F64.2	Gender identity disorder of childhood
Personality disorders ICD10	Personality disorders	F64.8	Other gender identity disorders
Personality disorders ICD10	Personality disorders	F64.9	Gender identity disorder, unspecified
Personality disorders ICD10	Personality disorders	F65.0	Fetishism
Personality disorders ICD10	Personality disorders	F65.1	Transvestic fetishism
Personality disorders ICD10	Personality disorders	F65.2	Exhibitionism
Personality disorders ICD10	Personality disorders	F65.3	Voyeurism
Personality disorders ICD10	Personality disorders	F65.4	Pedophilia
Personality disorders ICD10	Personality disorders	F65.50	Sadomasochism, unspecified
Personality disorders ICD10	Personality disorders	F65.51	Sexual masochism
Personality disorders ICD10	Personality disorders	F65.52	Sexual sadism
Personality disorders ICD10	Personality disorders	F65.81	Frotteurism
Personality disorders ICD10	Personality disorders	F65.89	Other paraphilias
Personality disorders ICD10	Personality disorders	F65.9	Paraphilia, unspecified
Personality disorders ICD10	Personality disorders	F66	Other sexual disorders
Personality disorders ICD10	Personality disorders	F68.10	Factitious disorder imposed on self, unspecified
Personality disorders ICD10	Personality disorders	F68.10	Factitious disorder, unspecified
Personality disorders ICD10	Personality disorders	F68.11	Factitious disorder imposed on self, with predominantly psychological signs and symptoms
Personality disorders ICD10	Personality disorders	F68.11	Factitious disorder with predominantly psychological signs and symptoms
Personality disorders ICD10	Personality disorders	F68.12	Factitious disorder imposed on self, with predominantly physical signs and symptoms
Personality disorders ICD10	Personality disorders	F68.12	Factitious disorder with predominantly physical signs and symptoms
Personality disorders ICD10	Personality disorders	F68.13	Factitious disorder imposed on self, with combined psychological and physical signs and symptoms
Personality disorders ICD10	Personality disorders	F68.13	Factitious disorder with combined psychological and physical signs and symptoms
Personality disorders ICD10	Personality disorders	F68.8	Other specified disorders of adult personality and behavior
Personality disorders ICD10	Personality disorders	F68.A	Factitious disorder imposed on another
Personality disorders ICD10	Personality disorders	F69	Unspecified disorder of adult personality and behavior
PTSD ICD10	Post-traumatic stress disorders (PTSD)	F43.10	Post-traumatic stress disorder, unspecified
PTSD ICD10	Post-traumatic stress disorders (PTSD)	F43.11	Post-traumatic stress disorder, acute
PTSD ICD10	Post-traumatic stress disorders (PTSD)	F43.12	Post-traumatic stress disorder, chronic
Other psychotic disorders ICD10	Schizophrenia spectrum and other psychiatric disorders	F06.0	Psychotic disorder with hallucinations due to known physiological condition
Other psychotic disorders ICD10	Schizophrenia spectrum and other psychiatric disorders	F06.2	Psychotic disorder with delusions due to known physiological condition
Schizophrenia ICD10	Schizophrenia spectrum and other psychiatric disorders	F20.0	Paranoid schizophrenia
Schizophrenia ICD10	Schizophrenia spectrum and other psychiatric disorders	F20.1	Disorganized schizophrenia
Schizophrenia ICD10	Schizophrenia spectrum and other psychiatric disorders	F20.2	Catatonic schizophrenia
Schizophrenia ICD10	Schizophrenia spectrum and other psychiatric disorders	F20.3	Undifferentiated schizophrenia
Schizophrenia ICD10	Schizophrenia spectrum and other psychiatric disorders	F20.5	Residual schizophrenia
Schizophrenia ICD10	Schizophrenia spectrum and other psychiatric disorders	F20.81	Schizophreniform disorder
Schizophrenia ICD10	Schizophrenia spectrum and other psychiatric disorders	F20.89	Other schizophrenia
Schizophrenia ICD10	Schizophrenia spectrum and other psychiatric disorders	F20.9	Schizophrenia, unspecified
Schizophrenia ICD10	Schizophrenia spectrum and other psychiatric disorders	F25.0	Schizoaffective disorder, bipolar type
Schizophrenia ICD10	Schizophrenia spectrum and other psychiatric disorders	F25.1	Schizoaffective disorder, depressive type
Schizophrenia ICD10	Schizophrenia spectrum and other psychiatric disorders	F25.8	Other schizoaffective disorders
Schizophrenia ICD10	Schizophrenia spectrum and other psychiatric disorders	F25.9	Schizoaffective disorder, unspecified
Other psychotic disorders ICD10	Schizophrenia spectrum and other psychiatric disorders	F53.1	Puerperal psychosis
